# Supplementary material for: The Alterations of Mitochondrial Function during NAFLD Progression—An Independent Effect of Mitochondrial ROS Production
Source: Int J Mol Sci. 2021 Jun 25;22(13):6848. doi: 10.3390/ijms22136848 (PMC8268944; doi:10.3390/ijms22136848)
Supplement: Supplementary file 1 [file ijms-22-06848-s001.zip]

Archive with 1 entries (1 files):
- ijms-1248607-supplementary.pdf
